# Supplementary material for: Techno-Economic Analysis and Life Cycle Assessment of High-Velocity Oxy-Fuel Technology Compared to Chromium Electrodeposition
Source: Materials (Basel). 2023 May 11;16(10):3678. doi: 10.3390/ma16103678 (PMC10223351; doi:10.3390/ma16103678)
Supplement: Supplementary file 1 [file materials-16-03678-s001.zip]

Archive with 1 entries (1 files):
- materials-2342891-supplementary.pdf
